# Supplementary material for: The Selective LAT1 Inhibitor JPH203 Enhances Mitochondrial Metabolism and Content in Insulin-Sensitive and Insulin-Resistant C2C12 Myotubes
Source: Metabolites. 2023 Jun 19;13(6):766. doi: 10.3390/metabo13060766 (PMC10303577; doi:10.3390/metabo13060766)
Supplement: Supplementary file 1 [file metabolites-13-00766-s001.zip]

Archive with 1 entries (1 files):
- metabolites-2378113-supplementary.pdf
